# Supplementary material for: STAT3 promotes RNA polymerase III-directed transcription by controlling the miR-106a-5p/TP73 axis
Source: eLife. 2023 Jan 19;12:e82826. doi: 10.7554/eLife.82826 (PMC9851613; doi:10.7554/eLife.82826)
Supplement: Figure 1—source data 1. [file elife-82826-fig1-data1.zip]

Archive with 17 entries (14 files):
- Figure 1-source data 1/
- Figure 1-source data 1/Labeled Western blot/
- Figure 1-source data 1/Labeled Western blot/Figure 1B.tif
- Figure 1-source data 1/Labeled Western blot/Figure 1E.tif
- Figure 1-source data 1/Labeled Western blot/Figure 1G.tif
- Figure 1-source data 1/Labeled Western blot/Figure 1I.tif
- Figure 1-source data 1/Unlabeled Western blot/
- Figure 1-source data 1/Unlabeled Western blot/Figure 1B-GAPDH.tif
- Figure 1-source data 1/Unlabeled Western blot/Figure 1B-STAT3.tif
- Figure 1-source data 1/Unlabeled Western blot/Figure 1E-GAPDH.tif
- Figure 1-source data 1/Unlabeled Western blot/Figure 1E-STAT3.tif
- Figure 1-source data 1/Unlabeled Western blot/Figure 1G-GAPDH.tif
- Figure 1-source data 1/Unlabeled Western blot/Figure 1G-mCherry.tif
- Figure 1-source data 1/Unlabeled Western blot/Figure 1G-STAT3.tif
- Figure 1-source data 1/Unlabeled Western blot/Figure 1I-GAPDH.tif
- Figure 1-source data 1/Unlabeled Western blot/Figure 1I-mCherry.tif
- Figure 1-source data 1/Unlabeled Western blot/Figure 1I-STAT3.tif
