# Supplementary material for: STAT3 promotes RNA polymerase III-directed transcription by controlling the miR-106a-5p/TP73 axis
Source: eLife. 2023 Jan 19;12:e82826. doi: 10.7554/eLife.82826 (PMC9851613; doi:10.7554/eLife.82826)
Supplement: Figure 3—source data 1. [file elife-82826-fig3-data1.zip]

Archive with 17 entries (14 files):
- Figure 3-source data1/
- Figure 3-source data1/Labeled Western blot/
- Figure 3-source data1/Labeled Western blot/Figure 3J.tif
- Figure 3-source data1/Labeled Western blot/Figure 3K.tif
- Figure 3-source data1/Unlabeled Western blot/
- Figure 3-source data1/Unlabeled Western blot/Figure 3J-BRF1.tif
- Figure 3-source data1/Unlabeled Western blot/Figure 3J-BRF2.tif
- Figure 3-source data1/Unlabeled Western blot/Figure 3J-GAPDH.tif
- Figure 3-source data1/Unlabeled Western blot/Figure 3J-GTF3C2.tif
- Figure 3-source data1/Unlabeled Western blot/Figure 3J-GTF3C3.tif
- Figure 3-source data1/Unlabeled Western blot/Figure 3J-TBP.tif
- Figure 3-source data1/Unlabeled Western blot/Figure 3K-BRF1.tif
- Figure 3-source data1/Unlabeled Western blot/Figure 3K-BRF2.tif
- Figure 3-source data1/Unlabeled Western blot/Figure 3K-GAPDH.tif
- Figure 3-source data1/Unlabeled Western blot/Figure 3K-GTF3C2.tif
- Figure 3-source data1/Unlabeled Western blot/Figure 3K-GTF3C3.tif
- Figure 3-source data1/Unlabeled Western blot/Figure 3K-TBP.tif
