# Supplementary material for: STAT3 promotes RNA polymerase III-directed transcription by controlling the miR-106a-5p/TP73 axis
Source: eLife. 2023 Jan 19;12:e82826. doi: 10.7554/eLife.82826 (PMC9851613; doi:10.7554/eLife.82826)
Supplement: Figure 5—source data 1. [file elife-82826-fig5-data1.zip]

Archive with 16 entries (13 files):
- Figure 5-source data1/
- Figure 5-source data1/Labeled Western blot/
- Figure 5-source data1/Labeled Western blot/Figure 5A.tif
- Figure 5-source data1/Labeled Western blot/Figure 5C.tif
- Figure 5-source data1/Labeled Western blot/Figure 5E.tif
- Figure 5-source data1/Labeled Western blot/Figure 5I.tif
- Figure 5-source data1/Unlabeled Western blot/
- Figure 5-source data1/Unlabeled Western blot/Figure 5A-GAPDH.tif
- Figure 5-source data1/Unlabeled Western blot/Figure 5A-TP73.tif
- Figure 5-source data1/Unlabeled Western blot/Figure 5C-GAPDH.tif
- Figure 5-source data1/Unlabeled Western blot/Figure 5C-TP73.tif
- Figure 5-source data1/Unlabeled Western blot/Figure 5E-GAPDH.tif
- Figure 5-source data1/Unlabeled Western blot/Figure 5E-STAT3.tif
- Figure 5-source data1/Unlabeled Western blot/Figure 5E-TP73.tif
- Figure 5-source data1/Unlabeled Western blot/I-GAPDH.tif
- Figure 5-source data1/Unlabeled Western blot/I-TP73.tif
