# Supplementary material for: STAT3 promotes RNA polymerase III-directed transcription by controlling the miR-106a-5p/TP73 axis
Source: eLife. 2023 Jan 19;12:e82826. doi: 10.7554/eLife.82826 (PMC9851613; doi:10.7554/eLife.82826)
Supplement: Figure 5—figure supplement 1—source data 1. [file elife-82826-fig5-figsupp1-data1.zip]

Archive with 15 entries (12 files):
- Figure 5-figure supplement 1-source data 1/
- Figure 5-figure supplement 1-source data 1/Labeled Western blot/
- Figure 5-figure supplement 1-source data 1/Labeled Western blot/Figure 5-figure supplement  1A.tif
- Figure 5-figure supplement 1-source data 1/Labeled Western blot/Figure 5-figure supplement  1C.tif
- Figure 5-figure supplement 1-source data 1/Labeled Western blot/Figure 5-figure supplement  1E.tif
- Figure 5-figure supplement 1-source data 1/Labeled Western blot/Figure 5-figure supplement  1G.tif
- Figure 5-figure supplement 1-source data 1/Unlabeled Western blot/
- Figure 5-figure supplement 1-source data 1/Unlabeled Western blot/Fig 5-fig sup 1A-GAPDH.tif
- Figure 5-figure supplement 1-source data 1/Unlabeled Western blot/Fig 5-fig sup 1A-TP73.tif
- Figure 5-figure supplement 1-source data 1/Unlabeled Western blot/Fig 5-fig sup 1C-GAPDH.tif
- Figure 5-figure supplement 1-source data 1/Unlabeled Western blot/Fig 5-fig sup 1C-TP73.tif
- Figure 5-figure supplement 1-source data 1/Unlabeled Western blot/Fig 5-fig sup 1E-GAPDH.tif
- Figure 5-figure supplement 1-source data 1/Unlabeled Western blot/Fig 5-fig sup 1E-TP73.tif
- Figure 5-figure supplement 1-source data 1/Unlabeled Western blot/Fig 5-fig sup 1G-GAPDH.tif
- Figure 5-figure supplement 1-source data 1/Unlabeled Western blot/Fig 5-fig sup 1G-TP73.tif
