# Supplementary material for: STAT3 promotes RNA polymerase III-directed transcription by controlling the miR-106a-5p/TP73 axis
Source: eLife. 2023 Jan 19;12:e82826. doi: 10.7554/eLife.82826 (PMC9851613; doi:10.7554/eLife.82826)
Supplement: Figure 5—figure supplement 2—source data 1. [file elife-82826-fig5-figsupp2-data1.zip]

Archive with 6 entries (3 files):
- Figure 5-figure supplement 2-source data 1/
- Figure 5-figure supplement 2-source data 1/Labeled Western blot/
- Figure 5-figure supplement 2-source data 1/Labeled Western blot/Figure 5-figure supplement 2B.tif
- Figure 5-figure supplement 2-source data 1/Unlabeled Western blot/
- Figure 5-figure supplement 2-source data 1/Unlabeled Western blot/Fig 5- fig sup 2B-GAPDH.tif
- Figure 5-figure supplement 2-source data 1/Unlabeled Western blot/Fig 5- fig sup 2B-TP73.tif
