# Supplementary material for: STAT3 promotes RNA polymerase III-directed transcription by controlling the miR-106a-5p/TP73 axis
Source: eLife. 2023 Jan 19;12:e82826. doi: 10.7554/eLife.82826 (PMC9851613; doi:10.7554/eLife.82826)
Supplement: Figure 6—source data 1. [file elife-82826-fig6-data1.zip]

Archive with 27 entries (24 files):
- Figure 6-source data 1/
- Figure 6-source data 1/Labeled Western blot/
- Figure 6-source data 1/Labeled Western blot/Figure 6I.tif
- Figure 6-source data 1/Labeled Western blot/Figure 6J.tif
- Figure 6-source data 1/Labeled Western blot/Figure 6K.tif
- Figure 6-source data 1/Labeled Western blot/Figure 6L.tif
- Figure 6-source data 1/Labeled Western blot/Figure 6M.tif
- Figure 6-source data 1/Labeled Western blot/Figure 6N.tif
- Figure 6-source data 1/Unlabeled Western blot/
- Figure 6-source data 1/Unlabeled Western blot/Figure 6I-BRF1.tif
- Figure 6-source data 1/Unlabeled Western blot/Figure 6I-BRF2.tif
- Figure 6-source data 1/Unlabeled Western blot/Figure 6I-GAPDH.tif
- Figure 6-source data 1/Unlabeled Western blot/Figure 6I-GTF3C2.tif
- Figure 6-source data 1/Unlabeled Western blot/Figure 6I-GTF3C3.tif
- Figure 6-source data 1/Unlabeled Western blot/Figure 6I-TBP.tif
- Figure 6-source data 1/Unlabeled Western blot/Figure 6J-GTF3C2.tif
- Figure 6-source data 1/Unlabeled Western blot/Figure 6J-GTF3C3.tif
- Figure 6-source data 1/Unlabeled Western blot/Figure 6J-TBP.tif
- Figure 6-source data 1/Unlabeled Western blot/Figure 6J-TP73.tif
- Figure 6-source data 1/Unlabeled Western blot/Figure 6K-GTF3C2.tif
- Figure 6-source data 1/Unlabeled Western blot/Figure 6K-GTF3C3.tif
- Figure 6-source data 1/Unlabeled Western blot/Figure 6K-TBP.tif
- Figure 6-source data 1/Unlabeled Western blot/Figure 6L-TP73.tif
- Figure 6-source data 1/Unlabeled Western blot/Figure 6M-BRF1.tif
- Figure 6-source data 1/Unlabeled Western blot/Figure 6M-TBP.tif
- Figure 6-source data 1/Unlabeled Western blot/Figure 6N-BRF1.tif
- Figure 6-source data 1/Unlabeled Western blot/Figure 6N-TBP.tif
