# Supplementary material for: STAT3 promotes RNA polymerase III-directed transcription by controlling the miR-106a-5p/TP73 axis
Source: eLife. 2023 Jan 19;12:e82826. doi: 10.7554/eLife.82826 (PMC9851613; doi:10.7554/eLife.82826)
Supplement: Figure 6—figure supplement 1—source data 1. [file elife-82826-fig6-figsupp1-data1.zip]

Archive with 9 entries (6 files):
- Figure 6-figure supplement 1-source data 1/
- Figure 6-figure supplement 1-source data 1/Labeled Western blot/
- Figure 6-figure supplement 1-source data 1/Labeled Western blot/Figure 6-figure supplement 1A.tif
- Figure 6-figure supplement 1-source data 1/Labeled Western blot/Figure 6-figure supplement 1B.tif
- Figure 6-figure supplement 1-source data 1/Unlabeled Western blot/
- Figure 6-figure supplement 1-source data 1/Unlabeled Western blot/Fig 6-fig-sup 6A-TBP IP-BRF2 .tif
- Figure 6-figure supplement 1-source data 1/Unlabeled Western blot/Fig 6-fig-sup 6A-TBP IP-TBP .tif
- Figure 6-figure supplement 1-source data 1/Unlabeled Western blot/Fig 6-fig-sup 6B-BRF2 IP-BRF2 .tif
- Figure 6-figure supplement 1-source data 1/Unlabeled Western blot/Fig 6-fig-sup 6B-BRF2 IP-TBP.tif
