# Supplementary material for: STAT3 promotes RNA polymerase III-directed transcription by controlling the miR-106a-5p/TP73 axis
Source: eLife. 2023 Jan 19;12:e82826. doi: 10.7554/eLife.82826 (PMC9851613; doi:10.7554/eLife.82826)
Supplement: Figure 8—source data 1. [file elife-82826-fig8-data1.zip]

Archive with 13 entries (10 files):
- Figure 8 source data 1/
- Figure 8 source data 1/Labeled Western blot/
- Figure 8 source data 1/Labeled Western blot/Figure 8D.tif
- Figure 8 source data 1/Labeled Western blot/Figure 8F.tif
- Figure 8 source data 1/Labeled Western blot/Figure 8H.tif
- Figure 8 source data 1/Unlabeled Western blot/
- Figure 8 source data 1/Unlabeled Western blot/‏Figure 8D-GAPDH.tif
- Figure 8 source data 1/Unlabeled Western blot/‏Figure 8D-TP73.tif
- Figure 8 source data 1/Unlabeled Western blot/‏Figure 8F-GAPDH.tif
- Figure 8 source data 1/Unlabeled Western blot/‏Figure 8F-TP73.tif
- Figure 8 source data 1/Unlabeled Western blot/‏Figure 8H-GAPDH.tif
- Figure 8 source data 1/Unlabeled Western blot/‏Figure 8H-STAT3.tif
- Figure 8 source data 1/Unlabeled Western blot/‏Figure 8H-TP73.tif
